# Supplementary material for: Hypertension Resistant to RAAS Inhibitors as a Prognostic Indicator for Rapid Progression to ESRD in ADPKD: A Ten-Year Follow-Up
Source: Diagnostics (Basel). 2025 Oct 13;15(20):2583. doi: 10.3390/diagnostics15202583 (PMC12564625; doi:10.3390/diagnostics15202583)
Supplement: Supplementary file 1 [file diagnostics-15-02583-s001.zip]

Archive with 1 entries (1 files):
- diagnostics-3841251-supplementary.pdf
